# Supplementary material for: Integration of postmortem amygdala expression profiling, GWAS, and functional cell culture assays: neuroticism-associated synaptic vesicle glycoprotein 2A (SV2A) gene is regulated by miR-133a and miR-218
Source: Transl Psychiatry. 2020 Aug 24;10:297. doi: 10.1038/s41398-020-00966-4 (PMC7445165; doi:10.1038/s41398-020-00966-4)
Supplement: Supplementary file 5 — Supplementary Table 3 [file 41398_2020_966_MOESM5_ESM.xlsx]

## Sheet: Sheet1
				cross-ref source: Nagel_NatGen_2018 sumstats_neuroticism_ctg_format													cross-ref source: Nagel_NatGen_2018 sumstats_worry_ctg_format
Sig SNPs from Anxiety_10	Corresponding RSID	P	N	RSID	SNP	CHR	POS	A1	A2	EAF_UKB	MAF_UKB	Z	P	N	INFO_UKB		RSID	SNP	CHR	POS	A1	A2	EAF	MAF	Z	BETA	SE	P	N	INFO_UKB
1:149862367	rs6696191	0.01212	1706	rs6696191	1:149862367:A_G	1	149862367	A	G	0.106781	0.106781	1.041	0.2977	365827	0.966312		rs6696191	1:149862367:A_G	1	149862367	A	G	0.1048	0.1048	-0.3346	-0.001311	0.003919	0.738	341625	0.966312
1:149885583	rs577935	0.02558	1706	rs577935	1:149885583:A_G	1	149885583	A	G	0.103693	0.103693	0.185	0.8531	388944	0.993876		rs577935	1:149885583:A_G	1	149885583	A	G	0.1046	0.1046	-0.7282	-0.002832	0.003889	0.4665	346980	0.993876
1:149894445	rs68144650	0.04832	1706	rs68144650	1:149894445:A_C	1	149894445	A	C	0.918555	0.0814447	3.292	0.0009948	372058	0.988608		rs68144650	1:149894445:A_C	1	149894445	C	A	0.07931	0.07931	-2.864	-0.01258	0.004393	0.004178	347418	0.988608
1:149898951	rs16836630	0.04913	1706	rs16836630	1:149898951:C_G	1	149898951	C	G	0.0791978	0.0791978	-3.687	0.0002265	389720	0.990706		rs16836630	1:149898951:C_G	1	149898951	C	G	0.07918	0.07918	-2.915	-0.01281	0.004394	0.003554	347693	0.990706
1:149903122	rs72692819	0.04913	1706	rs72692819	1:149903122:C_G	1	149903122	C	G	0.0775246	0.0775246	-3.096	0.00196	372568	0.995121		rs72692819	1:149903122:C_G	1	149903122	C	G	0.07936	0.07936	-2.729	-0.01197	0.004388	0.006359	347902	0.995121
1:149903609	rs12078573	0.04913	1706	rs12078573	1:149903609:A_G	1	149903609	A	G	0.075377	0.075377	-3.242	0.001187	388508	0.989801		rs12078573	1:149903609:A_G	1	149903609	A	G	0.07707	0.07707	-2.242	-0.009988	0.004456	0.02499	346526	0.989801
				rs146356417	1:149854890:A_C	1	149854890	A	C	0.0980676	0.0980676	0.044	0.9648	367524	0.976735		rs146356417	1:149854890:A_C	1	149854890	A	C	0.095	0.095	-2.049	-0.008382	0.004092	0.0405	343212	0.976735
				rs15931	1:149856350:C_T	1	149856350	T	C	0.0780194	0.0780194	-3.431	0.0006017	389392	0.996677		rs15931	1:149856350:C_T	1	149856350	T	C	0.08116	0.08116	-2.731	-0.01187	0.004346	0.00632	347389	0.996677
				rs55885412	1:149856720:C_T	1	149856720	T	C	0.0780228	0.0780228	-3.117	0.001827	372108	0.996792		rs55885412	1:149856720:C_T	1	149856720	T	C	0.08122	0.08122	-2.734	-0.01188	0.004344	0.006263	347470	0.996792
				rs17581597	1:149860372:C_T	1	149860372	T	C	0.0923024	0.0923024	0.053	0.9577	372903	1		rs17581597	1:149860372:C_T	1	149860372	T	C	0.09223	0.09223	-1.918	-0.007896	0.004118	0.05517	348219	1
				rs72708151	1:149861198:C_T	1	149861198	T	C	0.922045	0.077955	3.058	0.002231	372724	0.998605		rs72708151	1:149861198:C_T	1	149861198	C	T	0.0814	0.0814	-2.681	-0.01163	0.004337	0.00734	348051	0.998605
				rs56229803	1:149861760:C_T	1	149861760	T	C	0.0778686	0.0778686	-3.068	0.002154	372786	0.999214		rs56229803	1:149861760:C_T	1	149861760	T	C	0.08136	0.08136	-2.677	-0.01161	0.004338	0.007429	348106	0.999214
				rs56139516	1:149861829:C_T	1	149861829	T	C	0.92144	0.0785603	3.078	0.002084	372903	1		rs56139516	1:149861829:C_T	1	149861829	C	T	0.08209	0.08209	-2.652	-0.01147	0.004323	0.007992	348219	1
				rs72708152	1:149862531:A_G	1	149862531	A	G	0.922134	0.0778659	3.061	0.002204	372772	0.999105		rs72708152	1:149862531:A_G	1	149862531	G	A	0.08134	0.08134	-2.659	-0.01154	0.004338	0.007836	348092	0.999105
				rs143065789	1:149864270:A_G	1	149864270	A	G	0.0780363	0.0780363	-2.969	0.002992	372491	0.997744		rs143065789	1:149864270:A_G	1	149864270	A	G	0.08135	0.08135	-2.588	-0.01123	0.00434	0.009646	347836	0.997744
				rs72708153	1:149865483:A_G	1	149865483	A	G	0.920584	0.079416	3.181	0.001468	372540	0.995672		rs72708153	1:149865483:A_G	1	149865483	G	A	0.0816	0.0816	-2.747	-0.0119	0.004333	0.006011	347881	0.995672
				rs1451641	1:149865880:A_G	1	149865880	A	G	0.922107	0.0778926	3.296	0.0009803	390054	0.998777		rs1451641	1:149865880:A_G	1	149865880	G	A	0.08132	0.08132	-2.576	-0.01118	0.004339	0.009999	348007	0.998777
				rs55664407	1:149866676:A_G	1	149866676	A	G	0.922077	0.0779233	3.023	0.002499	372643	0.998517		rs55664407	1:149866676:A_G	1	149866676	G	A	0.08133	0.08133	-2.608	-0.01131	0.004339	0.009118	347976	0.998517
				rs56119131	1:149866851:C_T	1	149866851	T	C	0.0780132	0.0780132	-2.956	0.003115	372418	0.997641		rs56119131	1:149866851:C_T	1	149866851	T	C	0.08138	0.08138	-2.58	-0.0112	0.004339	0.009872	347765	0.997641
				rs55633017	1:149867019:C_T	1	149867019	T	C	0.920539	0.0794606	3.162	0.001566	372540	0.995634		rs55633017	1:149867019:C_T	1	149867019	C	T	0.08165	0.08165	-2.717	-0.01177	0.004331	0.006597	347881	0.995634
				rs111794339	1:149867594:G_T	1	149867594	T	G	0.0794024	0.0794024	-3.184	0.001454	372529	0.995653		rs111794339	1:149867594:G_T	1	149867594	T	G	0.08159	0.08159	-2.748	-0.01191	0.004333	0.006003	347874	0.995653
				rs12062387	1:149868334:C_T	1	149868334	T	C	0.0904074	0.0904074	-3.182	0.001465	372259	0.991091		rs12062387	1:149868334:C_T	1	149868334	T	C	0.08308	0.08308	-2.619	-0.01126	0.004299	0.008824	347619	0.991091
				rs114067741	1:149868479:G_T	1	149868479	T	G	0.0296045	0.0296045	-0.391	0.6961	372903	1		rs114067741	1:149868479:G_T	1	149868479	T	G	0.03076	0.03076	0.4317	0.002971	0.006882	0.666	348219	1
				rs112327375	1:149868898:C_T	1	149868898	T	C	0.0778075	0.0778075	-3.003	0.002676	372672	0.998945		rs112327375	1:149868898:C_T	1	149868898	T	C	0.08126	0.08126	-2.611	-0.01133	0.004341	0.009025	348004	0.998945
				rs6587680	1:149869351:A_G	1	149869351	A	G	0.912243	0.0877574	3.09	0.002004	372018	0.988512		rs6587680	1:149869351:A_G	1	149869351	G	A	0.08257	0.08257	-2.599	-0.01121	0.004313	0.009361	347388	0.988512
				rs112198975	1:149869466:A_G	1	149869466	A	G	0.0778145	0.0778145	-3.009	0.002625	372680	0.998994		rs112198975	1:149869466:A_G	1	149869466	A	G	0.08126	0.08126	-2.613	-0.01134	0.00434	0.008973	348013	0.998994
				rs61355654	1:149869947:G_T	1	149869947	T	G	0.912913	0.0870872	3.071	0.002134	371960	0.98695		rs61355654	1:149869947:G_T	1	149869947	G	T	0.08256	0.08256	-2.638	-0.01138	0.004313	0.00835	347338	0.98695
				rs1376675	1:149871002:A_G	1	149871002	A	G	0.076832	0.076832	-3.006	0.002644	371717	0.989697		rs1376675	1:149871002:A_G	1	149871002	A	G	0.07987	0.07987	-2.562	-0.01123	0.004381	0.01041	347127	0.989697
				rs1349532	1:149871003:C_T	1	149871003	T	C	0.0768408	0.0768408	-3.33	0.0008686	389101	0.989764		rs1349532	1:149871003:C_T	1	149871003	T	C	0.07989	0.07989	-2.582	-0.01131	0.004381	0.00982	347136	0.989764
				rs1376676	1:149871065:G_T	1	149871065	T	G	0.0873181	0.0873181	-3.086	0.002031	372068	0.98868		rs1376676	1:149871065:G_T	1	149871065	T	G	0.08253	0.08253	-2.624	-0.01132	0.004313	0.008694	347438	0.98868
				rs1044808	1:149871905:C_G	1	149871905	C	G	0.0777766	0.0777766	-2.967	0.003006	372903	1		rs1044808	1:149871905:C_G	1	149871905	C	G	0.0813	0.0813	-2.618	-0.01135	0.004338	0.008858	348219	1
				rs7524797	1:149873156:G_T	1	149873156	T	G	0.920883	0.0791165	3.233	0.001227	372221	0.995634		rs7524797	1:149873156:G_T	1	149873156	G	T	0.08139	0.08139	-2.832	-0.01229	0.004339	0.004619	347588	0.995634
				rs115983556	1:149873582:A_C	1	149873582	A	C	0.922177	0.0778225	3.082	0.002059	372293	0.998078		rs115983556	1:149873582:A_C	1	149873582	C	A	0.08096	0.08096	-2.708	-0.01178	0.004349	0.00677	347656	0.998078
				rs72708157	1:149874606:A_G	1	149874606	A	G	0.0788236	0.0788236	-3.3	0.000966	372110	0.994736		rs72708157	1:149874606:A_G	1	149874606	A	G	0.081	0.081	-2.855	-0.01242	0.00435	0.004304	347489	0.994736
				rs13067	1:149876665:A_G	1	149876665	A	G	0.0231756	0.0231756	-0.57	0.5686	372903	1		rs13067	1:149876665:A_G	1	149876665	A	G	0.02306	0.02306	0.08259	0.0006565	0.007949	0.9342	348219	1
				rs149735232	1:149878407:A_G	1	149878407	A	G	0.0192631	0.0192631	0.335	0.738	372903	1		rs149735232	1:149878407:A_G	1	149878407	A	G	0.02	0.02	0.2599	0.00221	0.008501	0.7949	348219	1
				rs112841211	1:149880275:C_T	1	149880275	T	C	0.921794	0.0782057	3.32	0.0008996	371699	0.987503		rs112841211	1:149880275:C_T	1	149880275	C	T	0.07759	0.07759	-3.032	-0.01346	0.004438	0.002429	347089	0.987503
				rs72708158	1:149880355:A_G	1	149880355	A	G	0.924993	0.0750069	3.294	0.0009875	372416	0.993978		rs72708158	1:149880355:A_G	1	149880355	G	A	0.07716	0.07716	-3.013	-0.01339	0.004444	0.002585	347762	0.993978
				rs16835135	1:149880483:A_G	1	149880483	A	G	0.914151	0.0858489	3.908	9.309e-05	389808	0.993874		rs16835135	1:149880483:A_G	1	149880483	G	A	0.07911	0.07911	-3.126	-0.01374	0.004396	0.00177	347784	0.993874
				rs68002561	1:149880863:A_G	1	149880863	A	G	0.903477	0.0965229	3.321	0.0008978	364962	0.967284		rs68002561	1:149880863:A_G	1	149880863	G	A	0.08685	0.08685	-3.143	-0.01338	0.004256	0.001671	340819	0.967284
				rs55909843	1:149881173:A_C	1	149881173	A	C	0.876222	0.123778	2.537	0.01118	372903	1		rs55909843	1:149881173:A_C	1	149881173	C	A	0.1198	0.1198	-2.85	-0.01041	0.003654	0.004376	348219	1
				rs56351279	1:149881183:C_T	1	149881183	T	C	0.121932	0.121932	-2.671	0.007553	371962	0.995851		rs56351279	1:149881183:C_T	1	149881183	T	C	0.1181	0.1181	-2.818	-0.01038	0.003681	0.004827	347345	0.995851
				rs138866201	1:149881221:A_G	1	149881221	A	G	0.0239901	0.0239901	0.518	0.6044	369889	0.957494		rs138866201	1:149881221:A_G	1	149881221	A	G	0.02283	0.02283	0.7815	0.006253	0.008001	0.4345	345410	0.957494
				rs626785	1:149881900:A_G	1	149881900	A	G	0.81062	0.18938	2.501	0.01239	390278	1		rs626785	1:149881900:A_G	1	149881900	G	A	0.1859	0.1859	-2.453	-0.007493	0.003055	0.01418	348219	1
				rs56265028	1:149881959:A_G	1	149881959	A	G	0.924602	0.075398	3.213	0.001313	372766	0.999162		rs56265028	1:149881959:A_G	1	149881959	G	A	0.07873	0.07873	-2.809	-0.01237	0.004403	0.004966	348087	0.999162
				rs72708162	1:149882811:G_T	1	149882811	T	G	0.0750831	0.0750831	-3.142	0.001676	372706	0.998477		rs72708162	1:149882811:G_T	1	149882811	T	G	0.07835	0.07835	-2.737	-0.01208	0.004413	0.006199	348033	0.998477
				rs41264630	1:149885800:A_G	1	149885800	A	G	0.0852076	0.0852076	-3.042	0.002353	372138	0.995481		rs41264630	1:149885800:A_G	1	149885800	A	G	0.07951	0.07951	-2.504	-0.01099	0.004387	0.01227	347506	0.995481
				rs4926386	1:149886135:A_C	1	149886135	A	C	0.101409	0.101409	-0.18	0.8568	386614	0.980556		rs4926386	1:149886135:A_C	1	149886135	A	C	0.09837	0.09837	-2.004	-0.008053	0.004018	0.04504	344806	0.980556
				rs72692803	1:149888384:C_T	1	149888384	T	C	0.0749444	0.0749444	-2.882	0.003949	370730	0.989187		rs72692803	1:149888384:C_T	1	149888384	T	C	0.07645	0.07645	-2.439	-0.01091	0.004475	0.01474	346191	0.989187
				rs112851681	1:149889489:A_G	1	149889489	A	G	0.923336	0.0766642	3.106	0.001898	371590	0.990127		rs112851681	1:149889489:A_G	1	149889489	G	A	0.07856	0.07856	-2.744	-0.01211	0.004415	0.006069	346987	0.990127
				rs72692804	1:149891028:C_G	1	149891028	C	G	0.0755309	0.0755309	-3.018	0.002544	372259	0.997212		rs72692804	1:149891028:C_G	1	149891028	C	G	0.07844	0.07844	-2.624	-0.01158	0.004413	0.008688	347617	0.997212
				rs139108488	1:149891585:C_G	1	149891585	C	G	0.0439072	0.0439072	-0.63	0.5287	364679	0.91916		rs139108488	1:149891585:C_G	1	149891585	C	G	0.03957	0.03957	-0.8263	-0.005112	0.006186	0.4086	340569	0.91916
				rs11205277	1:149892872:A_G	1	149892872	A	G	0.573028	0.426972	-1.339	0.1805	372903	1		rs11205277	1:149892872:A_G	1	149892872	G	A	0.4366	0.4366	2.56	0.006139	0.002398	0.01046	348219	1
				rs72692805	1:149894355:A_G	1	149894355	A	G	0.075311	0.075311	-3.018	0.002546	372549	0.998723		rs72692805	1:149894355:A_G	1	149894355	A	G	0.07846	0.07846	-2.649	-0.01168	0.004411	0.00808	347884	0.998723
				rs72692807	1:149894673:A_C	1	149894673	A	C	0.0753102	0.0753102	-2.988	0.002807	372595	0.99888		rs72692807	1:149894673:A_C	1	149894673	A	C	0.07849	0.07849	-2.628	-0.01159	0.00441	0.0086	347929	0.99888
				rs72692808	1:149896413:A_G	1	149896413	A	G	0.924709	0.0752912	2.916	0.003549	372702	0.998549		rs72692808	1:149896413:A_G	1	149896413	G	A	0.07844	0.07844	-2.585	-0.0114	0.00441	0.009727	348030	0.998549
				rs72692810	1:149896855:A_G	1	149896855	A	G	0.0752857	0.0752857	-2.927	0.003417	372882	0.999211		rs72692810	1:149896855:A_G	1	149896855	A	G	0.07836	0.07836	-2.62	-0.01156	0.004411	0.008806	348198	0.999211
				rs72692811	1:149896923:C_T	1	149896923	T	C	0.0754325	0.0754325	-2.96	0.003076	372903	1		rs72692811	1:149896923:C_T	1	149896923	T	C	0.07846	0.07846	-2.629	-0.01159	0.004408	0.008554	348219	1
				rs55705001	1:149897528:A_T	1	149897528	A	T	0.0753371	0.0753371	-2.95	0.00318	372891	0.999476		rs55705001	1:149897528:A_T	1	149897528	A	T	0.07838	0.07838	-2.637	-0.01163	0.004411	0.008371	348207	0.999476
				rs72692812	1:149897966:G_T	1	149897966	T	G	0.924981	0.0750192	2.934	0.003344	372802	0.999535		rs72692812	1:149897966:G_T	1	149897966	G	T	0.0783	0.0783	-2.651	-0.0117	0.004413	0.008037	348122	0.999535
				rs45548131	1:149899389:A_G	1	149899389	A	G	0.0756828	0.0756828	-2.943	0.003249	372673	0.998624		rs45548131	1:149899389:A_G	1	149899389	A	G	0.07859	0.07859	-2.666	-0.01175	0.004406	0.007683	348001	0.998624
				rs72692813	1:149899885:A_G	1	149899885	A	G	0.923713	0.0762872	2.938	0.003299	372629	0.998078		rs72692813	1:149899885:A_G	1	149899885	G	A	0.07933	0.07933	-2.621	-0.0115	0.004388	0.00878	347963	0.998078
				rs17643644	1:149899948:A_G	1	149899948	A	G	0.0763253	0.0763253	-3.342	0.0008321	390012	0.998027		rs17643644	1:149899948:A_G	1	149899948	A	G	0.0793	0.0793	-2.623	-0.01151	0.004389	0.008715	347971	0.998027
				rs72692814	1:149900264:C_G	1	149900264	C	G	0.0762066	0.0762066	-2.921	0.003491	372648	0.998501		rs72692814	1:149900264:C_G	1	149900264	C	G	0.0793	0.0793	-2.62	-0.0115	0.004388	0.008786	347981	0.998501
				rs1804775	1:149900610:C_T	1	149900610	T	C	0.923787	0.0762129	2.923	0.003463	372645	0.998396		rs1804775	1:149900610:C_T	1	149900610	C	T	0.0793	0.0793	-2.622	-0.01151	0.004388	0.008746	347978	0.998396
				rs72692816	1:149902588:A_G	1	149902588	A	G	0.923781	0.0762191	2.949	0.003191	372658	0.99857		rs72692816	1:149902588:A_G	1	149902588	G	A	0.07933	0.07933	-2.635	-0.01156	0.004388	0.008406	347988	0.99857
				rs72692818	1:149902998:G_T	1	149902998	T	G	0.0761774	0.0761774	-2.943	0.003252	372658	0.998689		rs72692818	1:149902998:G_T	1	149902998	T	G	0.07929	0.07929	-2.638	-0.01158	0.004389	0.008337	347987	0.998689
				rs74676173	1:149904474:A_C	1	149904474	A	C	0.925378	0.0746221	3.161	0.001571	372704	0.99933		rs74676173	1:149904474:A_C	1	149904474	C	A	0.07785	0.07785	-2.664	-0.01179	0.004426	0.007719	348031	0.99933
				rs72692821	1:149905279:A_G	1	149905279	A	G	0.14596	0.14596	0.483	0.6289	371701	0.994031		rs72692821	1:149905279:A_G	1	149905279	A	G	0.1454	0.1454	-1.815	-0.00614	0.003383	0.06955	347100	0.994031
				rs41302101	1:149906167:G_T	1	149906167	T	G	0.925379	0.0746211	3.123	0.001793	372903	1		rs41302101	1:149906167:G_T	1	149906167	G	T	0.07796	0.07796	-2.649	-0.01172	0.004422	0.008062	348219	1
				rs11205303	1:149906413:C_T	1	149906413	T	C	0.60236	0.39764	-1.299	0.1941	372903	1		rs11205303	1:149906413:C_T	1	149906413	C	T	0.4068	0.4068	2.244	0.005441	0.002425	0.02485	348219	1
				rs55966070	1:149907183:A_C	1	149907183	A	C	0.0755209	0.0755209	-3.105	0.001902	372596	0.994511		rs55966070	1:149907183:A_C	1	149907183	A	C	0.07774	0.07774	-2.645	-0.01172	0.004429	0.008165	347922	0.994511
				rs78420505	1:149907258:C_T	1	149907258	T	C	0.0745049	0.0745049	-3.096	0.001964	372737	0.998322		rs78420505	1:149907258:C_T	1	149907258	T	C	0.07778	0.07778	-2.667	-0.01181	0.004427	0.007645	348060	0.998322
				rs113759410	1:149907259:A_G	1	149907259	A	G	0.0529152	0.0529152	-0.342	0.7327	369885	0.973286		rs113759410	1:149907259:A_G	1	149907259	A	G	0.05345	0.05345	0.1468	0.0007785	0.005305	0.8833	345397	0.973286
				rs78964926	1:149907276:A_G	1	149907276	A	G	0.925414	0.0745862	3.086	0.002031	372568	0.997428		rs78964926	1:149907276:A_G	1	149907276	G	A	0.0778	0.0778	-2.654	-0.01175	0.004428	0.007959	347902	0.997428
				rs1868992	1:149908108:A_G	1	149908108	A	G	0.728191	0.271809	1.134	0.2567	390278	1		rs1868992	1:149908108:A_G	1	149908108	G	A	0.2637	0.2637	-2.574	-0.006957	0.002703	0.01005	348219	1
				rs61807549	1:149908174:A_G	1	149908174	A	G	0.963757	0.0362429	-1.662	0.09658	372259	0.989389		rs61807549	1:149908174:A_G	1	149908174	G	A	0.03686	0.03686	1.368	0.008641	0.006316	0.1713	347627	0.989389
													min	364679														min	340569
													max	390278														max	348219
												Across both	min	340569
													max	390278
